# Supplementary material for: Large deletion at the CDC73 gene locus and search for predictive markers of the presence of a CDC73 genetic lesion
Source: Oncotarget. 2018 Apr 17;9(29):20721–33. doi: 10.18632/oncotarget.25067 (PMC5945533; doi:10.18632/oncotarget.25067)
Supplement: Supplementary file 2 [file oncotarget-09-20721-s002.xlsx]

## Sheet: Foglio1
Supplementary Table 1: List of the papers used for statistical analysis.
Single mutation	Occurrence	Disease	Histology	Age at onset	Sex	Ca	PTH	Kinship	Nucleotide change	Mutation Trivial name	Exon	Ger/Som	Reference	PMID
#1	O1	HPT-JT	carcinoma	30	m	12.7	1007	proband	c.14_17dupTTAG	p.Val7*	1	germline	khadilkar et al, 2015	26121439
			adenoma	54	m	12	680	father
#2	O2	HPT-JT	adenoma	22	m	17.6	2808	proband	c.22delC	p.Leu8Cysfs*13	1	germline	Carlson et al, 2008	18996796
#3	O3	PC sporadic	carcinoma	36	f	12	400	proband	c.25C>T	p.Arg9*	1	somatic	Cetani et al, 2004/2013	15531515/24145611
#4	O4	PC sporadic	carcinoma	55	m	12.32	1092	proband	c.34_35insCT	p.Asn12Thrfs*10		somatic	Ou Wang et al, 2012	23029104
#5	O5	HPT-JT	adenoma	20	f	12.4	950	proband	c.40C>T	p.Gln14*	1	germline	khadilkar et al, 2015	26121439
#6	O6	HPT-JT	adenoma	18	f	12.9	3900	proband	c.40delC	p.Gln14Argfs*7	1	germline	Mizusawa et al, 2006/Yamashita et al, 2007	15531515/17052894
#7	O7	PHPT sporadic	adenoma	34	m	12.72	121	proband	c.54delT	p.Ile18Metfs*3	1	somatic	Carpten et al, 2002/Juhlin et al, 2006/Sulaiman et al, 2012	12434154/16728578/23029479
#8	O8	PC sporadic	carcinoma	51	m	18.8	na	proband	c.60delG	p.Lys21Argfs*5		somatic	Cetani et al, 2013	24145611
#9	O9	FHIP	adenoma	28	m	12.6	198	proband	c.62_66del	p.Lys21Argfs*43	1	germline	Mizusawa et al, 2006	16817812
#10	O10	PC sporadic	carcinoma	56	f	14.5	554	proband	c.64G>T	p.Gly22*	1	somatic	Cetani et al, 2013	24145611
#11	O11	PC sporadic	carcinoma	45	m	14	500	proband	c.70G>T	p.Gln24*	1	somatic	Cetani et al, 2007/2013	17468190/24145611
#12	O12	HPT-JT	adenoma	20	f	13.44	119	proband	c.76delA	p.Ile26Serfs*11	1	germline	Frank-Raue et al, 2011	21652691
			carcinoma	22	f	na	na	cousin
			adenoma	50	m	13.08	377.14	father
#13	O13	HPT-JT	adenoma	23	f	11.2	1450	proband	c.85delG	p.Glu29Serfs*8	1	germline	Rekik et al, 2010	19942209
			adenoma	35	f	na	na	mother
#14	O14	HPT-JT	adenoma	44	m	11.5	227	proband	c.85G>T	p.Glu29*	1	germline	Abdulla et al, 2013	23757631
#15	O15	HPT-JT	carcinoma	25	f	13.6	368.868	proband	c.88_94delTTCTCCT	p.Phe30Glyfs*5	1	somatic	Frank-Raue et al, 2011	21652691
#16	O16	HPT-JT	carcinoma	22	m	30.4	177	proband	c.96G>A	p.Trp32*	1	germline	Kutcher et al, 2012	22302605
	O17	HPT-JT	adenoma	26	m	11.9	132	proband	c.96G>A	p.Trp32*	1	germline	Sarquis et al, 2008	18436011
			adenoma	25	f	11.9	73	sister
			adenoma	24	m	15.44	354	brother
			adenoma	37	f	11.9	1100	aunt
			adenoma	38	f	13	1100	aunt
			adenoma	33	f	12.4	1600	aunt
			atipical adenoma	34	f	11.7	1500	aunt
			adenoma	52	m	11.9	525	uncle
			adenoma	65	m	11.9	664	father
#17	O18	PHPT sporadic	atipical adenoma	80	m	11.48	139	proband	c.126_131+18 del	p.Arg43Glyfs*46	1	somatic	Carpten et al, 2002/Juhlin et al, 2006/Sulaiman et al, 2012	12434154/16728578/23029479
#18	O19	PHPT sporadic	atipical adenoma	16	m	16	na	proband	c.127_128insC	p.Trp43Serfs*23	1	germline	Juhlin et al, 2007/2011	17639063/21221636
#19	O20	FHIP	adenoma	28	f	12.4	113	proband	c.128G> A	p.Trp43*	1	somatic	Carpten et al, 2002/Juhlin et al, 2006/Sulaiman et al, 2012	12434154/16728578/23029479
#20	O21	FHIP	atipical adenoma	14	f	17.2	1600	proband	c.131+ 1G>A	splice	IVS1+	germline	Cetani et al, 2004	15531515
			adenoma	40	m	12.8	240	father
			atipical adenoma	18	m	12	78	brother
	O22	FHIP	atipical adenoma	21	f	13.52	136	proband	c.131+ 1G>A	splice	IVS1+	germline	Bradley et al, 2005	16061557
#21	O23	HPT-JT	adenoma	23	f	12.96	81	proband	c.139_143del5	p.Lys47Argfs*17	2	germline	Masi et al, 2008/Iacobone et al, 2009	18755853/19529956
			adenoma	38	f	11.56	103	mother
			adenoma	37	f	na	na	second cousin
			adenoma	71	f	12.2	94	great-aunt
			adenoma	67	m	na	na	grandfather
	O24	FHIP	atipical adenoma	13	m	12.6	93	proband	c.140_144del5 (probando)	p.Lys47Argfs*17	2	germline	Kelly et al, 2006	16995822
			atipical adenoma	22	m	12.1	300	brother
			carcinoma	40	m	na	na	father
#22	O25	FHIP	adenoma	15	m	11.64	496	proband	c.157G>T	p.Glu53*	2	germline	Kong et al, 2014	24716902
#23	O26	PC sporadic	carcinoma	40	m	14.68	na	proband	c.162C>G	p.Tyr54*	2	somatic	Ou Wang et al, 2012	23029104
#24	O27	HPT-JT	carcinoma	27	m	15.6	2280	proband	c.165C>A	p.Tyr55*	2	germline	Veiguela B et al, 2010	20483674
#25	O28	PC sporadic	carcinoma	52	f	16.7	1497	proband	c.182T>A	p.Leu61*	2	somatic	Cetani et al, 2013	24145611
#26	O29	FIHP	adenoma	25	f	12.6	211	proband	c.188T>C	p.Leu63Pro	2	germline	Masi et al, 2008	18755853
			adenoma	44	f	12	151	aunt
			adenoma	32	f	13.7226	255	aunt
			adenoma	38	f	11.6	155	sister
			adenoma	52	f	na	na	great-uncle
			adenoma	43	m	na	na	brother
			adenoma	17	f	nr	nr	niece
			adenoma	62	f	nr	nr	second cousin
			adenoma	13	f	nr	nr	second cousin
#27	O30	FHIP	adenoma	13	m	15.8	639.2	proband	c.194dupA	p.Asn65Lysfs*2	2	germline	Takeuchi et al, 2015	26568659
			na	40	f	na	na	grandmother
			na	40	f	na	na	aunt
#28	O31	PC sporadic	carcinoma	53	m	18	1800	proband	c.195dupT	p.Asn66*	2	somatic	Cetani et al, 2013	24145611
	O32	PC sporadic	carcinoma	63	m	12.5	444	proband	c.197dupA	p.Asn66*	2	somatic	Cetani et al, 2013	24145611
#29	O33	PHPT sporadic	adenoma	41	m	11.28	149	proband	c.214C>T	p.Pro72Ser	2	somatic	Sulaiman et al, 2012	22454399
#30	O34	PC sporadic	carcinoma	61	m	14	na	proband	c.226C>T	p.Arg76*	2	somatic	Juhlin et al, 2007	17639063
	O35	HPT-JT	carcinoma	34	f	13	705	proband	c.226C>T	p.Arg76*	2	germline	Cavaco et al, 2011	21360064
	O36	HPT-JT	carcinoma	52	m	17.04	1528.3	proband	c.226C>T	p.Arg76*	2	germline	Siu et al, 2011	21732217
#31	O37	FHIP	adenoma	9	m	10.28	25.4	proband	c.237+1 G>C (IVS2+1 G-C)	splice	IVS2+	germline	Villablanca et al, 2004	14985403
			adenoma	59	m	10.88	70	grandfather
			adenoma	32	f	11.48	74	aunt
			adenoma	21	m	12.8	138	father
			adenoma	9	m	10.2	53	twin
#32	O38	HPT-JT	carcinoma	20	m	15.1	1110.51	proband	c.238-1G>A/IVS2-1G>A	splice	IVS2-	germline	Moon et al, 2005	15613436
			carcinoma	40	m	14.1	462.14	father
#33	O39	HPT-JT	atipical adenoma	17	m	14.32	2164	proband	c.242_253del12	p.Glu81_Pro84del	3	germline	Pazienza et al, 2013	24340015
			adenoma	10	m	11.36	103.8	brother
#34	O40	HPT-JT	carcinoma	23	m	15.5	1469	proband	c.251delC	p.Pro84Leufs*25	3	germline	Guarnieri et al, unpublished	/
			/	50	f	9.44	na	mother
			/	20	m	9.84	na	brother
#35	O41	HPT-JT	adenoma	12	m	17.2	571.8	proband	c.252_257del6	p.Val85_Val86del	3	germline	Pazienza et al, 2013	24340015
#36	O42	PC sporadic	carcinoma	53	m	16.52	na	proband	c.260_261 delGA	p.Arg87Lysfs*3	3	germline	Ou Wang et al, 2012	23029104
#37	O43	HPT-JT	adenoma	30	m	15	1390	proband	c.271C>T	p.Arg91*	3	germline	Shibata et al, 2015	25959515
	O44	PHPT sporadic	adenoma	16	m	15.8	859	proband	c.271C>T	p.Arg91*	3	germline	Starker et al, 2012	22187299
#38	O45	PHPT sporadic	adenoma	21	f	17.3	317	proband	c.272G>C	p.Arg91Pro	3	germline	Cetani et al, 2007	17639062
#39	O46	HPT-JT	adenoma	25	f	11.1	135	proband	c.284T>C	p.Leu95Pro	3	germline	Panicker et al, 2010	20304979
			adenoma	34	m	14	204	father
			adenoma	42	f	na	na	aunt
#40	O47	FHIP	carcinoma	21	m	13.5	2500	proband	c.307+1G>A	splice	IVS3+	germline	Kong et al, 2014	24716902
			adenoma	40	f	11.84	1219	mother
#41	O48	PC sporadic	carcinoma	21	f	13.1	/	proband	c.343G>T	p.Glu115*	4	germline	Cetani et al, 2013	24145611
	O49	PHPT sporadic	atipical adenoma	38	m	15	1000	proband	c.343G>T	p.Glu115*	4	germline	Cetani et al, 2008
#42	O50	PC sporadic	carcinoma	52	f	13	1098	proband	c.415C>T	p.Arg139*	5	germline	Cetani et al, 2013	24145611
	O51	HPT-JT	adenoma	40	f	13.9	718	proband	c.415C>T	p.Arg139*	5	germline	khadilkar et al, 2015	26121439
#43	O52	HPT-JT	adenoma	27	f	11.6	141.509	proband	c.424-5T>C	splice	IVS5-	germline	Frank-Raue et al, 2011	21652691
#44	O53	HPT-JT	adenoma	11	f	17.92	1128	proband	c.433_442delinsAGA	p.Cys145Argfs*55	6	germline	Iacobone et al, 2009	19529956
			adenoma	22	m	nr	nr	cousin
			adenoma	16	m	nr	nr	cousin
			adenoma	17	f	nr	nr	cousin
			adenoma	21	f	11.6	120	aunt
			adenoma	42	f	10.56	78	aunt
			adenoma	30	f	11.2	nr	mother
			adenoma	30	m	10.96	73	uncle
			adenoma	56	m	16.48	313	grandfather
#45	O54	FHIP	adenoma	23	m	13.89	1600	proband	c.505C>T	p.Gln169*	6	germline	Ghemigian et al, 2013	24121387
			adenoma	55	m	14.5	643	father
			adenoma	31	m	16.65	1172	brother
#46	O55	HPT-JT	carcinoma	23	f	12	230	proband	c.518_521delTGTC	p.Ser174Lysfs*27	7	germline	Cavaco et al, 2011	21360064
	O56	FHIP	adenoma	17	m	13.72	460	proband	c.518_521delTGTC	p.Ser174Lysfs*27	7	germline	Mizusawa et al, 2006	16817812
			adenoma	27	m	17.16	2015	uncle
			atipical adenoma	34	f	15.96	822	mother
			adenoma	36	f	12.96	560	aunt
			atipical adenoma	29	f	12.28	191	second cousin
#47	O57	PC sporadic	carcinoma	60	m	15.2	1300	proband	C.626_629 delAACA	Lys209Argfs*9	7	germline	Ou Wang et al, 2012	23029104
#48	O58	HPT-JT	carcinoma	29	m	16.12	968.5	proband	c.664C>T	p.Arg222*	7	germline	Ou Wang et al, 2012	23029104
	O59	HPT-JT	adenoma	17	m	12.9	361	brother	c.664C>T	p.Arg222*	7	germline	khadilkar et al, 2015	26121439
			adenoma	19	f	15.4	1900	proband
			adenoma	50	m	8.8	30	father
	O60	FHIP	adenoma	22	m	12.4	na	proband	c.664C>T	p.Arg222*	7	germline	Kong et al, 2014	24716902
			adenoma	33	f	12	na	mother
			adenoma	19	m	11.32	2019	nephew
			adenoma	26	f	11.2	673	niece
#49	O61	HPT-JT	adenoma	26	f	14.8	489	proband	c.679_680delAG	p.Arg227Serfs*263	7	germline	Sarquis et al, 2008	18436011
			adenoma	3	f	nr	nr	daughter
	O62	PHPT sporadic	adenoma	57	m	14.82	1328	proband	c.679_680delAG	p.Arg227Serfs*263	7	germline	Pazienza et al, 2013	24340015
#50	O63	FHIP	carcinoma	29	m	11.5	160	proband	c.685_688del	p.Arg229Tyrfs*27	7	germline	Guarnieri et al, 2006	16720667
			carcinoma	42	f	nr	nr	sister
			adenoma	27	f	11.8	106	niece
			adenoma	69	f	9.65	84	mother
			adenoma	49	m	9.92	56	brother
			adenoma	45	m	10	82	brother
			adenoma	29	f	9.65	55	sister
			adenoma	29	f	9.33	47	niece
			adenoma	8	f	10.1	42	daughter
			adenoma	7	f	10.5	14	grandniece
#51	O64	PC sporadic	carcinoma	58	m	18.64	1111.5	proband	c.687_688delAG	p.Arg229Serfs*37	7	germline	Ou Wang et al, 2012	23029104
	O65	HPT-JT	carcinoma	25	f	17	1600	proband	c.687_688del ( c.686delGAGT)	p.Arg229Serfs*37	7	germline	Sarquis et al, 2008	18436011
#52	O66	PC sporadic	carcinoma	32	f	16	2000	proband	c.700C>T	p.Arg234*	7	germline	Cetani et al, 2013	24145611
	O67	HPT-JT	carcinoma	30	m	17.2	1349.06	proband	c.700C>T	p.Arg234*	7	germline	Frank-Raue et al, 2011	21652691
			adenoma	32	f	13.2	465.7	sister
	O68	PC sporadic	carcinoma	45	m	13.9	350	proband	c.700C>T	p.Arg234*	7	germline	Cetani et al, 2013	24145611
#53	O69	PC sporadic	carcinoma	61	f	19.6	na	proband	c.732delT	p.Ser246Profs*11	8	somatic	Juhlin et al, 2007	17639063
#54	O70	PC sporadic	carcinoma	54	m	15.2	na	proband	c.746delT	p.Phe250Leufs*7	8	somatic	Juhlin et al, 2007	17639063
#55	O71	PHPT sporadic	adenoma	15	f	16	2095	proband	c.765_766del	p.Val256Lysfs*10	8	germline	Cavaco et al, 2004	15070940
	O72	FHIP	adenoma	16	m	12	859	proband	c.765_766del	p.Val256Lysfs*10	8	germline	Cavaco et al, 2004	15070940
			adenoma	41	f	12.1	455	mother
	O73	HPT-JT	adenoma	47	f	12.1	667	proband	c.765_766del	p.Val256Lysfs*10	8	germline	Cavaco et al, 2004	15070940
			adenoma	na	m	9.8	22	son
			adenoma	24	f	9.4	64	daughter
			adenoma	67	f	9.7	98	grandmother
	O74	HPT-JT	adenoma	42	m	16.5	673	proband	c.765_766del	p.Val256Lysfs*10	8	germline	Cavaco et al, 2004	15070940
	O75	HPT-JT	adenoma	34	f	10.3	132	proband	c.765_766del	p.Val256Lysfs*10	8	germline	Cavaco et al, 2004	15070940
			adenoma	18	f	9.2	14	sister
	O76	PHPT sporadic	adenoma	30	m	15.7	985	proband	c.765_766del	p.Val256Lysfs*10	8	germline	Cavaco et al, 2004	15070940
#56	O77	PHPT sporadic	adenoma	83	f	11.44	193	proband	c.815A>G	p.Asn272Ser	8	germline	Juhlin et al, 2006	16728578
#57	O78	HPT-JT	adenoma	17	m	9.5	82	proband	c.1124_1125dup	p.Asn376Leufs*10	13	germline	Pimenta et al, 2006	16458039
#58	O79	HPT-JT	adenoma	16	m	13.84	238	proband	c.1346delG	p.Gly449Valfs*30	15	germline	Frank-Raue et al, 2011	21652691
			adenoma	51	m	8.8	50	father
			carcinoma	57	m	15.2	2238	uncle
			adenoma	36	m	na	na	cousin
#59	O80	HPT-JT	carcinoma	f	28	16	600	proband	c.1379delT	p.L460Lfs*18	15	germline	Guarnieri et al, 2014	25113791
#60	O81	HPT-JT	adenoma	20	f	14.4	375.472	proband	c.1432_1433delCT	p.Leu478Glufs*3	16	germline	Frank-Raue et al, 2011	21652691
#61	O82	HPT-JT	adenoma	17	m	16.56	2254.72	proband	c.1475G>A	p.Trp492*	16	germline	Siu et al, 2011	21732217
			adenoma	na	m	na	na	father
			adenoma	na	m	na	na	brother
#62	O83	HPT-JT	adenoma	58	f	12.8	519	proband	c.*12C>A	variant of unknown significance	3UTR	germline	Frank-Raue et al, 2011	21652691
#63	LG1	HPT-JT	adenoma	18	f	14.48	621	proband	whole				Cascon et al, 2011	21837707
			adenoma	30	f	na	na	mother
			adenoma	24	f	na	na	aunt
			adenoma	28	f	na	na	aunt
			adenoma	30	f	na	na	cousin
			adenoma	19	m	na	na	cousin
#64	LG2		carcinoma	37	f	16.8	NA	proband	whole
#65	LG3	FHIP	adenoma	25	m	17.44	845	proband	whole				Domingues et al, 2012	21790700
		FHIP	carcinoma	43	f	12.4	330	na	whole
		FHIP	carcinoma	20	f	/	/	na	whole
#66	LG4	HPT-JT	adenoma	35	m	13.28	NA	proband	exon 3				Bricaire et al, 2013	23293331
#67	LG5	HPT-JT	adenoma	16	f	12.48	NA	proband	exons 4, 5, 6				Bricaire et al, 2013	23293331
#68	LG6	PHPT sporadic	adenoma	16	m	16.8	NA	proband	exons 7, 8, 9, 10, 11, 12, 13				Bricaire et al, 2013	23293331
#69	LG7	FHIP	adenoma	27	m	12.68	NA	proband	ex 2, 3				Bricaire et al, 2013	23293331
#70	LG8	FHIP	carcinoma	18	m	15.04	693	proband	exons 1, 2, 3, 4, 5, 6, 7, 8, 9, 10				Korpi-Hyövälti et al, 2014	24823466
			adenoma	27	f	10.4	na	cousin
			adenoma	40	f	9.68	na	cousin
			carcinoma	32	m	na	na	uncle
			adenoma	38	m	na	na	father
			adenoma	37	f	na	na	aunt
			adenoma	36	m	na	na	uncle
#71	LG9	HPT-JT	adenoma	15	f	12.48	NA	proband	exons 4, 5, 6				Kong et al, 2014	24716902
			adenoma	21	f	11.4	3366	mother
#72	LG10	HPT-JT	carcinoma	8	f	12.48	453	proband	exon 1				Davidson et al	26650250
#73	LG11	HPT-JT	carcinoma	22	m	16.8	1358	proband	exons 4, 5, 6, 7, 8, 9, 10				present work	present work
			adenoma	38	f	10.3	102	mother
			carcinoma	37	m	14.9	703	brother
			adenoma	46	m	11.4	90	brother
			adenoma	42	f	9.3	20	sister
			adenoma	25	f	nr	nr	niece
			adenoma	12	m	nr	nr	nephew
Controls PC
JT1		HPT-JT	carcinoma	22	f	13.76	746	proband	Negative	/	/	/	Guarnieri et al, 2012	22987117
KP1		PC sporadic	carcinoma	76	m	13.52	1053	proband	Negative	/	/	/	/	present work
KP2		PC sporadic	carcinoma	57	m	13.92	690	proband	Negative	/	/	/	/	present work
KP3		PC sporadic	carcinoma	66	f	12.64	400	proband	Negative	/	/	/	/	present work
KP4		PC sporadic	carcinoma	54	m	12.88	253	proband	Negative	/	/	/	Guarnieri et al, 2012	22987117
KP5		PC sporadic	carcinoma	47	f	11.68	642	proband	Negative	/	/	/	Guarnieri et al, 2012	22987117
KP6		PC sporadic	carcinoma	69	f	13.76	852	proband	Negative	/	/	/	/	present work
KP7		PC sporadic	carcinoma	34	f	12.32	204	proband	Negative	/	/	/	/	present work
KP8		PC sporadic	carcinoma	43	f	12.4	344	proband	Negative	/	/	/	/	present work
KP9		PC sporadic	carcinoma	45	f	12.8	1347	proband	Negative	/	/	/	/	present work
KP10		PC sporadic	carcinoma	67	f	11.44	548	proband	Negative	/	/	/	/	present work
KP11		PC sporadic	carcinoma	56	m	10.56	60	proband	Negative	/	/	/	Guarnieri et al, 2012	22987117
Controls AA
AA1		PHPT sporadic	atipical adenoma	55	f	11.04	108	proband	Negative	/	/	/	Guarnieri et al, 2012	22987117
AA2		PHPT sporadic	atipical adenoma	42	f	15.76	1633	proband	Negative	/	/	/	Guarnieri et al, 2012	22987117
AA3		PHPT sporadic	atipical adenoma	86	m	11.84	542	proband	Negative	/	/	/	Guarnieri et al, 2012	22987117
AA4		PHPT sporadic	atipical adenoma	44	f	14.4	276	proband	Negative	/	/	/	Guarnieri et al, 2012	22987117
AA5		PHPT sporadic	atipical adenoma	27	f	13.76	354	proband	Negative	/	/	/	/	present work
AA6		PHPT sporadic	atipical adenoma	67	m	12.96	322	proband	Negative	/	/	/	/	present work
AA7		PHPT sporadic	atipical adenoma	56	m	15.84	540	proband	Negative	/	/	/	/	present work
